# Supplementary material for: Mid-term sustained relief from headaches after balloon angioplasty of the internal jugular veins in patients with multiple sclerosis
Source: PLoS One. 2018 Jan 23;13(1):e0191534. doi: 10.1371/journal.pone.0191534 (PMC5779669; doi:10.1371/journal.pone.0191534)
Supplement: S1 File — (XLS) [file pone.0191534.s001.xls]

## Sheet: Sheet1
Patient_ID	Sex	Age	Disease	Type.of.Disease	Right.pre.PTA.flow	Right.post.PTA.flow	Left.pre.PTA.flow	Left.post.PTA.flow	Headache.status	MIDAS.score.pre.PTA	MIDAS.score.3.months.after.PTA	MIDAS.score.final.follow.up	Fatigue.status	FSS.score.pre.PTA	FSS.score.3.months.after.PTA	FSS.score.final.follow.up	Days.to.final.follow.up
2	F	40	Multiple sclerosis	Relapsing remitting	3	3	3	3	Yes	35	4	4	Yes	3.4	1.3	2.4	1703.9
4	F	60	Multiple sclerosis	Relapsing remitting	2	3	4	3	Yes	90	0	0	Yes	5	3.7	4.2	1670.9
9	F	30	Multiple sclerosis	Relapsing remitting	4	4	2	2	Yes	260	0	38	Yes	7	1.5	5.3	1875.7
10	M	42	Multiple sclerosis	Relapsing remitting	4	4	4	4	No	NA	0	0	Yes	6	2.8	2.8	883.4
11	M	40	Multiple sclerosis	Relapsing remitting	2	2	3	3	No	NA	0	0	Yes	5.4	2.8	6	803
12	F	36	Multiple sclerosis	Relapsing remitting	3	3	3	3	No	NA	0	0	Yes	1	2.8	1.1	1497.5
15	M	25	Multiple sclerosis	Relapsing remitting	3	2	4	3	No	NA	0	0	Yes	5.1	6.7	2.8	1475.5
18	M	51	Multiple sclerosis	Relapsing remitting	4	3	4	4	No	NA	0	0	Yes	4.9	3.9	5.5	833.4
19	M	52	Multiple sclerosis	Relapsing remitting	4	3	4	3	No	NA	0	0	Yes	3.9	3.8	3.8	861.9
21	M	38	Multiple sclerosis	Relapsing remitting	3	2	4	2	No	NA	0	0	Yes	5.9	5.9	5.3	1666.7
22	M	35	Multiple sclerosis	Relapsing remitting	4	2	4	2	Yes	9	2	0	Yes	5.1	1.5	2.8	1720.8
26	F	49	Multiple sclerosis	Relapsing remitting	4	4	4	4	No	NA	0	0	Yes	4.8	2.8	2.8	426.6
27	M	56	Multiple sclerosis	Relapsing remitting	3	2	3	2	No	NA	0	15	Yes	4.8	2.8	6.4	1448.7
28	F	50	Multiple sclerosis	Relapsing remitting	4	4	4	4	No	NA	0	0	Yes	4.1	2.8	2.8	847.3
29	F	47	Multiple sclerosis	Relapsing remitting	4	4	4	4	No	NA	0	0	Yes	4.1	3.4	4.2	1315.8
30	M	43	Multiple sclerosis	Relapsing remitting	4	3	4	4	No	NA	0	0	Yes	6	4	2.8	1029.8
32	F	38	Multiple sclerosis	Relapsing remitting	2	2	4	3	Yes	39	18	27	Yes	5.8	4.2	5.7	1651.4
34	F	51	Multiple sclerosis	Relapsing remitting	4	4	4	4	Yes	30	0	10	Yes	7	2.8	4.3	1797.8
36	F	47	Multiple sclerosis	Relapsing remitting	2	2	4	3	Yes	60	0	0	Yes	6.8	2.8	7	796.7
37	F	47	Multiple sclerosis	Relapsing remitting	3	3	3	3	Yes	48	0	0	Yes	3.7	2.8	2.8	357.4
39	M	40	Multiple sclerosis	Relapsing remitting	4	4	4	4	No	NA	0	0	Yes	5.8	2.8	1.5	789.4
46	F	45	Multiple sclerosis	Relapsing remitting	2	2	4	3	No	NA	0	0	Yes	5.1	2.8	4	1162.7
47	F	58	Multiple sclerosis	Relapsing remitting	4	3	2	2	Yes	65	28	2	Yes	5.2	3.2	4.7	1445.7
50	F	45	Multiple sclerosis	Relapsing remitting	4	2	4	3	No	NA	0	0	Yes	5.8	2.8	6.8	1533.8
53	F	63	Multiple sclerosis	Relapsing remitting	4	3	4	4	No	NA	0	0	Yes	5.5	2.4	2.5	1117.5
54	F	39	Multiple sclerosis	Relapsing remitting	4	3	4	2	Yes	38	0	5	Yes	6.9	2.8	4.3	1588.6
56	F	37	Multiple sclerosis	Relapsing remitting	4	4	4	4	No	NA	0	0	Yes	4.8	2	3.8	930.6
57	F	45	Multiple sclerosis	Relapsing remitting	4	3	3	3	Yes	310	0	0	Yes	5.4	2.8	2.8	625.7
59	M	38	Multiple sclerosis	Relapsing remitting	3	2	3	1	Yes	17	0	0	Yes	3.1	2.8	3	1408.9
61	M	36	Multiple sclerosis	Relapsing remitting	2	2	2	2	No	NA	0	0	Yes	3.1	2.8	3.1	1416.3
68	F	33	Multiple sclerosis	Relapsing remitting	4	4	4	3	Yes	225	0	0	Yes	7	2.8	2.8	1718.4
69	F	38	Multiple sclerosis	Relapsing remitting	2	2	2	2	Yes	3	0	6	Yes	6.5	2.8	7	1712.6
70	M	49	Multiple sclerosis	Relapsing remitting	3	2	3	3	No	NA	0	0	Yes	4	2.8	2.8	1471.7
72	F	24	Multiple sclerosis	Relapsing remitting	4	4	4	3	Yes	180	0	0	Yes	5.1	2	1.5	834.8
73	F	54	Multiple sclerosis	Relapsing remitting	3	2	3	2	Yes	94	0	0	Yes	5.5	2.8	3.9	814.5
74	F	56	Multiple sclerosis	Relapsing remitting	4	3	3	2	Yes	10	0	0	Yes	5.3	2.8	2.8	232.7
76	F	46	Multiple sclerosis	Relapsing remitting	4	4	4	4	Yes	28	6	0	No	0	2.8	2.8	1082.6
78	F	58	Multiple sclerosis	Relapsing remitting	4	4	4	4	No	NA	0	0	Yes	5.9	2.8	2.8	1462.8
79	F	32	Multiple sclerosis	Relapsing remitting	4	4	4	3	No	NA	0	0	Yes	5	2.8	4.5	1035.8
80	M	46	Multiple sclerosis	Relapsing remitting	4	3	4	4	Yes	76	0	0	Yes	4.2	4	4	1166.6
81	F	25	Multiple sclerosis	Relapsing remitting	2	2	3	2	Yes	28	0	0	Yes	4	1.8	2	415.6
83	F	53	Multiple sclerosis	Relapsing remitting	4	3	4	4	Yes	53	0	0	Yes	5	2.8	5.1	818.5
85	M	48	Multiple sclerosis	Relapsing remitting	4	4	4	4	No	NA	0	0	Yes	3.5	3	4.1	1609.5
86	F	45	Multiple sclerosis	Relapsing remitting	3	3	3	3	Yes	17	0	0	Yes	6.9	2.8	2.7	1413.6
89	F	31	Multiple sclerosis	Relapsing remitting	2	2	3	2	No	NA	0	0	Yes	2.5	2.8	4.4	1662.7
90	M	53	Multiple sclerosis	Relapsing remitting	2	2	4	2	No	NA	0	0	Yes	5.5	2.8	6.4	638.7
93	F	41	Multiple sclerosis	Relapsing remitting	4	4	2	2	Yes	1	1	3	Yes	1.1	1.3	1.7	1042.5
95	F	33	Multiple sclerosis	Relapsing remitting	2	2	4	2	No	NA	0	0	Yes	3.3	1	1.3	466.5
96	F	27	Multiple sclerosis	Relapsing remitting	4	4	4	4	Yes	80	10	0	Yes	6.4	2.8	2.8	1064.7
97	F	50	Multiple sclerosis	Relapsing remitting	3	1	4	4	Yes	4	0	0	No	0	1.2	4	942.9
98	M	42	Multiple sclerosis	Relapsing remitting	3	2	4	4	No	NA	0	0	Yes	4.8	5	5	1112.5
99	F	22	Multiple sclerosis	Relapsing remitting	2	2	2	2	No	NA	0	8	Yes	2	0	3.1	1402.4
100	M	35	Multiple sclerosis	Relapsing remitting	4	4	2	2	No	NA	0	0	Yes	4.3	2.8	5.7	830.6
102	F	21	Multiple sclerosis	Relapsing remitting	2	2	3	3	Yes	10	3	1	Yes	4.7	2.8	2.8	1213.8
104	F	36	Multiple sclerosis	Relapsing remitting	3	3	4	3	No	NA	0	0	Yes	4	2.8	2.8	1662.5
105	F	41	Multiple sclerosis	Relapsing remitting	3	2	4	2	No	NA	0	30	Yes	7	3.5	3.4	1462.7
106	F	41	Multiple sclerosis	Relapsing remitting	4	3	4	4	Yes	45	0	0	Yes	6.2	2.8	1.8	849.7
109	F	50	Multiple sclerosis	Relapsing remitting	3	3	2	2	No	NA	0	0	Yes	4.2	4.9	5.6	1407.9
111	M	33	Multiple sclerosis	Relapsing remitting	3	3	3	2	No	NA	0	0	Yes	6.5	2.8	5	1331.5
114	M	20	Multiple sclerosis	Relapsing remitting	2	2	4	4	No	NA	0	0	Yes	6.1	5	2.8	1647.9
115	F	54	Multiple sclerosis	Relapsing remitting	4	4	4	4	No	NA	0	0	Yes	7	5	5	1435.6
117	F	45	Multiple sclerosis	Relapsing remitting	4	4	4	4	No	NA	0	0	Yes	6.5	2.8	2.8	1856.6
118	F	33	Multiple sclerosis	Relapsing remitting	2	1	2	2	No	NA	0	2	Yes	5.2	2.8	6.7	679.5
119	F	42	Multiple sclerosis	Relapsing remitting	2	2	4	4	No	NA	0	0	Yes	3.9	4	7	1030.6
120	M	47	Multiple sclerosis	Relapsing remitting	3	2	2	3	No	NA	0	0	Yes	5.1	3.4	3.5	432.5
124	F	45	Multiple sclerosis	Relapsing remitting	2	3	4	4	No	NA	0	0	Yes	3.9	3.9	4.2	974.4
127	F	47	Multiple sclerosis	Relapsing remitting	3	3	2	2	Yes	61	0	18	Yes	5.3	2.8	4.2	1650.7
129	F	40	Multiple sclerosis	Relapsing remitting	4	2	4	3	Yes	70	0	0	Yes	6	2.8	2.8	1889.6
131	F	25	Multiple sclerosis	Relapsing remitting	4	4	4	4	Yes	240	0	1	Yes	6.3	2.8	6.3	1820.7
132	F	44	Multiple sclerosis	Relapsing remitting	2	2	3	3	No	NA	0	0	Yes	5.3	7	7	1070.6
134	F	49	Multiple sclerosis	Relapsing remitting	2	2	2	2	Yes	120	0	0	Yes	6	2.8	2.8	450.5
135	F	38	Multiple sclerosis	Relapsing remitting	2	2	2	2	No	NA	0	0	Yes	5.8	2.8	2.8	1819.6
138	F	37	Multiple sclerosis	Relapsing remitting	2	2	2	2	No	NA	0	0	Yes	2.9	2.8	2.8	342.6
139	F	25	Multiple sclerosis	Relapsing remitting	4	3	1	1	Yes	3	0	6	No	0	2.8	3	1904.7
143	F	31	Multiple sclerosis	Relapsing remitting	2	1	2	1	Yes	21	0	22	Yes	6.1	2.8	4.8	766.4
144	F	43	Multiple sclerosis	Relapsing remitting	4	2	2	1	No	NA	0	0	Yes	3.1	2.8	4.5	1508.8
146	F	49	Multiple sclerosis	Relapsing remitting	4	3	4	3	No	NA	0	165	Yes	5.2	2.8	5.3	1054.5
153	M	43	Multiple sclerosis	Relapsing remitting	3	3	2	1	Yes	38	0	10	Yes	6.2	4.2	5.1	1401.7
159	M	49	Multiple sclerosis	Relapsing remitting	4	4	3	2	No	NA	0	0	Yes	3.1	2.8	2.8	1594.7
160	F	56	Multiple sclerosis	Relapsing remitting	4	4	3	3	Yes	40	0	0	No	0	2.8	2.8	764.6
169	M	53	Multiple sclerosis	Relapsing remitting	3	2	3	3	No	NA	0	0	Yes	1.9	2	2.8	1714.5
170	F	36	Multiple sclerosis	Relapsing remitting	3	2	4	3	No	NA	0	0	Yes	6.2	4.2	4	1529.5
172	F	37	Multiple sclerosis	Relapsing remitting	3	3	3	2	No	NA	0	0	Yes	5.9	2.8	6	1148.9
173	F	46	Multiple sclerosis	Relapsing remitting	2	2	2	2	Yes	21	21	19	Yes	6.4	7	7	1439.5
174	F	39	Multiple sclerosis	Relapsing remitting	3	2	4	4	Yes	75	0	55	Yes	5.2	2.8	5.8	1455.5
176	F	34	Multiple sclerosis	Relapsing remitting	3	2	4	2	No	NA	0	0	Yes	6.2	2.8	3.4	1781.8
179	F	35	Multiple sclerosis	Relapsing remitting	4	3	3	1	No	NA	0	0	Yes	3.2	2.8	6	1593.8
187	F	33	Multiple sclerosis	Relapsing remitting	2	2	4	2	Yes	63	0	0	Yes	6.9	2.8	2.9	1351.7
189	F	42	Multiple sclerosis	Relapsing remitting	3	2	4	3	Yes	140	0	0	Yes	5	2.8	4.9	1741.5
190	M	46	Multiple sclerosis	Relapsing remitting	3	2	2	2	Yes	12	0	35	Yes	5.7	2.8	7	1460.6
193	F	51	Multiple sclerosis	Relapsing remitting	3	2	4	4	No	NA	0	0	Yes	5.9	1.7	6	844.5
197	F	50	Multiple sclerosis	Relapsing remitting	3	3	3	3	No	NA	0	0	Yes	5.3	5.3	6.1	351.5
199	M	27	Multiple sclerosis	Relapsing remitting	4	3	3	2	Yes	50	0	0	Yes	4.5	2.8	2.8	1453.9
201	F	32	Multiple sclerosis	Relapsing remitting	3	2	2	2	Yes	24	4	4	Yes	6.5	3.4	2.8	335.9
202	F	31	Multiple sclerosis	Relapsing remitting	4	4	4	4	Yes	5	2	0	Yes	2.1	1.1	1	1884.5
204	F	41	Multiple sclerosis	Relapsing remitting	2	2	2	1	Yes	1	0	0	No	0	2.8	2.8	1834.7
206	F	45	Multiple sclerosis	Relapsing remitting	4	3	4	4	Yes	12	0	7	Yes	7	2.8	6.9	1959.5
208	F	36	Multiple sclerosis	Relapsing remitting	4	4	4	3	No	NA	0	0	Yes	4.5	2.8	2.8	1518.5
211	M	26	Multiple sclerosis	Relapsing remitting	4	4	4	3	No	NA	0	0	Yes	5.5	2.8	5.4	1484.6
216	F	59	Multiple sclerosis	Relapsing remitting	3	3	4	4	No	NA	0	0	Yes	5.4	2.8	7	1356.7
217	M	44	Multiple sclerosis	Relapsing remitting	3	3	4	4	No	NA	0	0	Yes	6.3	5.1	4.1	265.5
218	F	58	Multiple sclerosis	Relapsing remitting	2	2	4	4	Yes	210	0	0	Yes	6.7	2.8	2.8	1340.9
219	F	37	Multiple sclerosis	Relapsing remitting	4	3	4	4	No	NA	0	0	Yes	4	4.1	2.8	839.5
223	M	45	Multiple sclerosis	Relapsing remitting	3	3	3	3	Yes	25	0	0	No	0	2.8	2.8	1686.5
225	F	50	Multiple sclerosis	Relapsing remitting	4	4	4	4	Yes	55	17	0	Yes	6.2	3.2	1.8	1731.7
226	F	25	Multiple sclerosis	Relapsing remitting	2	1	4	1	Yes	440	0	0	Yes	7	2.8	2.8	1699.5
227	F	37	Multiple sclerosis	Relapsing remitting	4	4	2	1	No	NA	0	0	Yes	3.2	2	1.9	418.6
228	F	30	Multiple sclerosis	Relapsing remitting	4	3	4	4	No	NA	0	0	Yes	2.7	2.8	2.8	1945.9
229	M	44	Multiple sclerosis	Relapsing remitting	3	2	3	3	No	NA	0	0	Yes	4.5	4.1	4.8	816.6
230	F	32	Multiple sclerosis	Relapsing remitting	2	2	4	4	No	NA	0	0	Yes	3.5	0	6	1588.6
231	F	32	Multiple sclerosis	Relapsing remitting	2	2	3	3	Yes	22	15	15	Yes	2.2	1.1	2.8	1717.7
238	F	38	Multiple sclerosis	Relapsing remitting	4	4	4	4	No	NA	0	0	Yes	6.9	6.8	2.8	1413.5
240	M	42	Multiple sclerosis	Relapsing remitting	3	3	3	2	No	NA	0	1	Yes	2.1	2.8	2.4	1458.8
243	F	43	Multiple sclerosis	Relapsing remitting	3	2	2	2	Yes	70	0	45	Yes	4	2.8	5	1470.7
244	F	36	Multiple sclerosis	Relapsing remitting	2	2	3	3	No	NA	0	0	Yes	7	2.1	2.8	1561.5
248	M	40	Multiple sclerosis	Relapsing remitting	2	2	2	1	No	NA	0	0	Yes	5.8	2.8	2.8	730.9
250	F	44	Multiple sclerosis	Relapsing remitting	1	1	4	4	Yes	30	0	0	Yes	5.7	2.8	2.8	1864.7
253	F	44	Multiple sclerosis	Relapsing remitting	2	1	4	4	Yes	20	0	0	Yes	4.5	2.8	2.8	468.6
254	F	46	Multiple sclerosis	Relapsing remitting	3	3	2	2	No	NA	0	0	Yes	6	2.8	4.5	468.6
256	F	37	Multiple sclerosis	Relapsing remitting	3	2	4	3	No	NA	0	1	Yes	4.3	2.8	6.2	872.9
258	F	45	Multiple sclerosis	Relapsing remitting	4	3	4	4	No	NA	0	0	Yes	1.1	2.8	0.5	785.8
260	F	55	Multiple sclerosis	Relapsing remitting	3	2	3	2	No	NA	0	0	Yes	4.7	2.8	4.5	974.8
262	F	27	Multiple sclerosis	Relapsing remitting	2	1	2	1	Yes	11	0	30	Yes	6.3	4	7	1544.5
263	F	34	Multiple sclerosis	Relapsing remitting	2	1	2	1	No	NA	0	0	Yes	5.9	2.8	5.6	1331.8
264	M	52	Multiple sclerosis	Relapsing remitting	3	3	4	4	No	NA	0	0	Yes	5.1	5.1	5.1	1727.5
265	F	51	Multiple sclerosis	Relapsing remitting	3	3	4	4	Yes	12	0	0	Yes	4.8	2.8	1.9	1323.5
267	F	45	Multiple sclerosis	Relapsing remitting	3	3	4	4	Yes	14	0	39	Yes	7	7	6.2	1532.5
268	F	43	Multiple sclerosis	Relapsing remitting	3	3	4	4	No	NA	0	95	Yes	5.1	2.8	3.9	1139.8
272	F	46	Multiple sclerosis	Relapsing remitting	1	1	2	1	Yes	10	10	6	Yes	5.8	3	5.4	1498.9
276	M	52	Multiple sclerosis	Relapsing remitting	3	3	3	3	No	NA	0	0	Yes	4.8	2	4	928.5
277	M	39	Multiple sclerosis	Relapsing remitting	4	3	4	3	No	NA	0	0	Yes	6	5.7	6	851.5
278	M	60	Multiple sclerosis	Relapsing remitting	2	1	2	1	Yes	80	0	0	Yes	6.1	2.8	2.8	466.8
280	F	45	Multiple sclerosis	Relapsing remitting	2	2	3	2	Yes	3	0	0	No	0	2.8	2.8	1342.5
281	F	35	Multiple sclerosis	Relapsing remitting	3	2	3	3	Yes	15	0	0	Yes	6.4	2.8	2.8	1490.7
284	M	NA	Multiple sclerosis	Relapsing remitting	3	2	3	3	Yes	5	2	7	Yes	4.8	2.8	4.5	440.9
285	F	41	Multiple sclerosis	Relapsing remitting	2	2	3	3	No	NA	0	0	Yes	6.5	1.4	2.8	1579.5
288	F	41	Multiple sclerosis	Relapsing remitting	4	4	3	2	Yes	10	0	0	Yes	1.1	2.8	2.8	329.5
291	F	34	Multiple sclerosis	Relapsing remitting	3	3	4	4	Yes	50	25	50	Yes	6.9	3.9	6.2	1875.8
292	F	48	Multiple sclerosis	Relapsing remitting	3	3	3	3	No	NA	0	0	Yes	5.3	2.8	6.1	1530.5
294	M	40	Multiple sclerosis	Relapsing remitting	3	2	3	3	No	NA	0	0	Yes	4.4	2.8	5.3	1149.6
296	M	24	Multiple sclerosis	Relapsing remitting	1	1	1	1	Yes	125	9	60	Yes	3.1	2.8	2.7	526.5
298	F	33	Multiple sclerosis	Relapsing remitting	2	1	3	2	No	NA	0	0	Yes	1.7	2.8	1.1	1376.8
300	M	25	Multiple sclerosis	Relapsing remitting	3	3	4	4	No	NA	0	0	Yes	5.8	1.7	4	1357.6
301	F	41	Multiple sclerosis	Relapsing remitting	2	2	2	2	No	NA	0	0	Yes	2.8	2.8	3.7	1092.8
302	F	35	Multiple sclerosis	Relapsing remitting	2	2	2	2	Yes	31	0	0	Yes	5.5	2.8	2.8	1450.5
303	F	48	Multiple sclerosis	Relapsing remitting	4	4	4	3	No	NA	0	0	Yes	4.2	2.8	2.8	1070.5
305	F	45	Multiple sclerosis	Relapsing remitting	1	1	3	2	Yes	26	0	0	Yes	6	2.8	2.8	1408.7
306	M	25	Multiple sclerosis	Relapsing remitting	2	2	2	2	No	NA	0	0	Yes	2.9	2.8	2.8	282.9
308	F	30	Multiple sclerosis	Relapsing remitting	2	2	2	2	Yes	90	0	25	Yes	4.4	2.4	5.6	1695.5
309	F	40	Multiple sclerosis	Relapsing remitting	4	3	2	2	Yes	100	0	0	Yes	6	2.8	2.8	1057.5
311	F	32	Multiple sclerosis	Relapsing remitting	1	1	2	2	Yes	31	0	23	Yes	4.7	2.8	4.8	1492.5
314	F	64	Multiple sclerosis	Relapsing remitting	2	2	4	4	No	NA	0	0	Yes	4.4	4.9	5.1	1151.6
317	M	42	Multiple sclerosis	Relapsing remitting	2	2	4	4	No	NA	0	0	Yes	3.9	2.8	2.8	1049.7
318	M	50	Multiple sclerosis	Relapsing remitting	2	2	2	2	No	NA	0	0	Yes	3.2	2.1	2.8	1044.5
321	F	38	Multiple sclerosis	Relapsing remitting	3	2	3	2	Yes	4	0	0	Yes	1	2.8	2.5	1833.6
323	M	51	Multiple sclerosis	Relapsing remitting	3	3	1	1	No	NA	0	0	Yes	3.7	3	3	1217
327	F	44	Multiple sclerosis	Relapsing remitting	3	3	1	1	Yes	7	0	0	Yes	6.9	2.8	2.8	1799.3
328	F	50	Multiple sclerosis	Relapsing remitting	2	2	3	3	Yes	12	3	0	Yes	2.4	2.8	2.8	399.7
329	F	40	Multiple sclerosis	Relapsing remitting	4	3	4	3	Yes	360	0	0	Yes	7	5.9	6.1	1269.8
330	F	38	Multiple sclerosis	Relapsing remitting	3	3	3	3	No	NA	0	0	Yes	3.1	2.8	2.8	1056.5
331	M	36	Multiple sclerosis	Relapsing remitting	4	4	4	4	No	NA	0	0	Yes	2.4	2.8	2.8	1826.6
332	F	38	Multiple sclerosis	Relapsing remitting	2	2	3	2	No	NA	0	0	Yes	7	2.8	7	1663.6
333	F	42	Multiple sclerosis	Relapsing remitting	2	2	2	1	Yes	5	3	0	Yes	7	2.8	2.8	1759.7
339	F	35	Multiple sclerosis	Relapsing remitting	3	2	3	2	Yes	24	0	0	Yes	6.3	2.7	2.4	1385.6
342	F	46	Multiple sclerosis	Relapsing remitting	3	2	3	2	No	NA	0	0	Yes	4.8	4.4	7	1673.5
343	M	41	Multiple sclerosis	Relapsing remitting	2	2	4	4	Yes	48	34	120	No	0	2.8	7	1785.4
346	F	27	Multiple sclerosis	Relapsing remitting	2	1	4	3	Yes	55	0	0	Yes	5	2.8	2.5	1252.5
348	F	41	Multiple sclerosis	Relapsing remitting	3	3	3	3	Yes	19	21	13	Yes	4	2.8	4.1	846.5
349	F	27	Multiple sclerosis	Relapsing remitting	4	2	3	3	No	NA	0	0	Yes	5.9	5.9	5.9	1398.8
352	F	61	Multiple sclerosis	Relapsing remitting	4	3	3	2	No	NA	0	0	Yes	3	2.7	3.9	830.4
357	F	42	Multiple sclerosis	Relapsing remitting	2	2	2	1	Yes	1	0	0	Yes	2.3	2.5	2.8	295
360	M	49	Multiple sclerosis	Relapsing remitting	2	2	3	2	Yes	30	0	0	Yes	5	2.8	2.8	1380.5
361	M	51	Multiple sclerosis	Relapsing remitting	3	1	3	3	Yes	2	0	0	Yes	5.9	3.8	4	1722.8
362	F	53	Multiple sclerosis	Relapsing remitting	3	2	3	3	Yes	123	0	0	Yes	5.3	3	5.8	1589.7
363	F	43	Multiple sclerosis	Relapsing remitting	3	3	2	1	No	NA	0	0	Yes	6.5	2.8	2.8	1393.9
1	F	44	Multiple sclerosis	Secondary progressive	4	3	3	2	No	NA	0	0	Yes	4.8	2.8	4.3	806.9
5	F	56	Multiple sclerosis	Secondary progressive	4	4	4	4	No	NA	0	0	Yes	5	2.8	3.5	1713.7
7	F	50	Multiple sclerosis	Secondary progressive	4	4	4	3	Yes	62	0	0	Yes	5.1	2.2	4.2	1102.8
8	F	62	Multiple sclerosis	Secondary progressive	3	3	4	4	Yes	14	16	2	No	0	2.8	2.8	1813.7
17	F	60	Multiple sclerosis	Secondary progressive	3	3	4	4	Yes	3	0	1	Yes	4.3	4	4.4	1052.9
20	M	49	Multiple sclerosis	Secondary progressive	4	3	4	3	Yes	2	0	0	Yes	3.4	2.8	3.1	211.6
23	F	32	Multiple sclerosis	Secondary progressive	2	2	2	3	Yes	98	0	0	Yes	6.2	5.3	2.8	1363.5
24	F	57	Multiple sclerosis	Secondary progressive	3	3	4	3	Yes	22	0	9	Yes	5.7	2.8	6.2	1609.7
31	F	59	Multiple sclerosis	Secondary progressive	3	2	4	3	No	NA	0	0	Yes	4.9	4	6.2	1418.7
35	M	50	Multiple sclerosis	Secondary progressive	2	1	4	3	No	NA	0	0	Yes	4.2	4	4	1901.7
41	M	53	Multiple sclerosis	Secondary progressive	4	3	4	4	No	NA	0	0	Yes	5	2.8	5	845.9
48	F	50	Multiple sclerosis	Secondary progressive	3	3	4	4	Yes	40	0	0	Yes	7	2.8	2.8	1705.7
51	M	48	Multiple sclerosis	Secondary progressive	4	4	3	3	No	NA	0	0	Yes	5.4	2.8	2.8	854.4
60	M	40	Multiple sclerosis	Secondary progressive	4	3	2	2	No	NA	0	0	Yes	6.4	6.4	6.3	1294.4
63	F	44	Multiple sclerosis	Secondary progressive	2	2	4	2	Yes	15	0	0	Yes	4	2.8	4	1316.8
65	M	53	Multiple sclerosis	Secondary progressive	4	3	4	4	No	NA	0	0	Yes	6.9	3	7	1094.5
71	F	44	Multiple sclerosis	Secondary progressive	4	4	4	4	No	NA	0	0	Yes	5.5	3.9	5.7	990.5
75	F	65	Multiple sclerosis	Secondary progressive	4	4	4	3	No	NA	0	0	Yes	5.3	2.8	5.2	1749.5
77	F	49	Multiple sclerosis	Secondary progressive	3	3	3	3	Yes	10	5	15	Yes	6.2	5	7	1407.4
107	F	43	Multiple sclerosis	Secondary progressive	2	2	4	4	No	NA	0	0	Yes	7	7	7	822.7
108	M	49	Multiple sclerosis	Secondary progressive	3	3	4	3	Yes	1	3	0	Yes	6.7	6.8	6.2	1331.8
121	F	59	Multiple sclerosis	Secondary progressive	4	4	3	3	No	NA	0	0	Yes	6.3	4.2	5.3	857.3
123	M	34	Multiple sclerosis	Secondary progressive	2	1	3	2	No	NA	0	0	Yes	6.1	6.2	6.8	492.5
133	M	44	Multiple sclerosis	Secondary progressive	3	2	3	3	Yes	80	40	120	Yes	6	6	6	1729.7
136	F	53	Multiple sclerosis	Secondary progressive	4	3	3	2	No	NA	0	0	Yes	5.2	4.5	6.2	1099.8
142	M	51	Multiple sclerosis	Secondary progressive	3	2	1	1	Yes	NA	0	0	Yes	7	7	4.6	833.6
147	M	47	Multiple sclerosis	Secondary progressive	2	3	2	2	No	NA	0	0	Yes	5.2	2.8	4.1	1151.6
149	M	38	Multiple sclerosis	Secondary progressive	2	2	3	2	No	NA	0	0	Yes	6.5	2.8	6.4	804.5
150	F	38	Multiple sclerosis	Secondary progressive	2	2	3	2	No	NA	0	0	Yes	6.5	4.2	7	1312.6
152	F	35	Multiple sclerosis	Secondary progressive	2	1	2	2	Yes	200	24	56	Yes	6.4	2.8	5.4	1816.4
154	F	46	Multiple sclerosis	Secondary progressive	4	4	4	3	No	NA	0	0	Yes	1	0.9	7	1078.9
161	F	60	Multiple sclerosis	Secondary progressive	3	3	4	4	No	NA	0	0	Yes	4.4	2.8	4.9	1562.8
163	M	39	Multiple sclerosis	Secondary progressive	4	2	4	3	No	NA	0	0	Yes	5	5	6	1340.7
164	F	46	Multiple sclerosis	Secondary progressive	3	3	3	2	Yes	16	11	0	Yes	6	2.8	2.8	1237.9
165	M	64	Multiple sclerosis	Secondary progressive	4	3	4	2	No	NA	0	0	Yes	3	2.9	2.9	1805.5
167	F	50	Multiple sclerosis	Secondary progressive	3	3	3	2	No	NA	0	0	Yes	6.1	5.5	6.5	795.5
168	F	56	Multiple sclerosis	Secondary progressive	4	4	4	4	Yes	200	0	0	Yes	7	2.8	2.8	1919.5
171	M	42	Multiple sclerosis	Secondary progressive	2	2	2	1	No	NA	0	0	Yes	6.7	6.3	6.9	633.3
185	F	52	Multiple sclerosis	Secondary progressive	4	4	4	3	Yes	14	16	17	Yes	2.5	2.8	2.7	860.5
191	F	48	Multiple sclerosis	Secondary progressive	4	2	2	2	No	NA	0	0	Yes	4	2.8	2.8	1760.5
200	F	43	Multiple sclerosis	Secondary progressive	4	3	4	3	No	NA	0	0	Yes	5.7	4.2	4.8	1402.6
203	M	35	Multiple sclerosis	Secondary progressive	3	3	4	4	No	NA	0	0	Yes	6.8	2.8	6.5	NA
207	M	59	Multiple sclerosis	Secondary progressive	4	4	4	4	No	NA	0	0	Yes	1.8	3.8	3.2	1726.5
210	M	48	Multiple sclerosis	Secondary progressive	3	2	4	4	No	NA	0	0	Yes	4.3	2.9	3	1842.4
212	F	63	Multiple sclerosis	Secondary progressive	3	2	4	4	Yes	47	0	0	Yes	7	7	2.8	620.7
213	M	41	Multiple sclerosis	Secondary progressive	1	1	4	3	No	NA	0	0	Yes	7	2.8	7	2068.7
224	F	68	Multiple sclerosis	Secondary progressive	4	4	4	4	No	NA	0	0	Yes	4.9	4.9	4.4	782.7
232	F	49	Multiple sclerosis	Secondary progressive	4	4	4	4	Yes	23	0	0	Yes	3.2	2.8	2.8	846.5
234	M	41	Multiple sclerosis	Secondary progressive	4	4	4	4	No	NA	0	0	Yes	6	6.5	7	1324.4
235	F	45	Multiple sclerosis	Secondary progressive	4	3	3	3	No	NA	0	0	Yes	6.3	2.8	5.8	1344.7
251	F	51	Multiple sclerosis	Secondary progressive	3	2	4	4	No	NA	0	0	Yes	4.8	2.8	4.8	405.8
261	F	55	Multiple sclerosis	Secondary progressive	3	3	3	3	No	NA	0	0	Yes	3.5	3.4	6	848.7
266	M	44	Multiple sclerosis	Secondary progressive	2	1	3	3	No	NA	0	0	Yes	5.9	5.8	2.8	1415
269	F	48	Multiple sclerosis	Secondary progressive	4	4	2	2	No	NA	33	23	Yes	4.7	2.8	5.7	1464.9
271	F	66	Multiple sclerosis	Secondary progressive	2	2	3	2	No	NA	0	0	Yes	4.5	2.8	2.8	1789.5
273	M	55	Multiple sclerosis	Secondary progressive	4	3	3	2	No	NA	0	0	Yes	2.3	2.4	6	1720.8
275	M	44	Multiple sclerosis	Secondary progressive	3	3	3	3	No	NA	0	0	Yes	3.2	2.9	3.2	1135.9
279	F	50	Multiple sclerosis	Secondary progressive	3	2	2	1	No	NA	0	1	Yes	3.7	4.5	2.8	274.5
282	M	53	Multiple sclerosis	Secondary progressive	2	2	2	2	No	NA	0	0	Yes	5.7	2.8	2.8	1439.5
283	F	41	Multiple sclerosis	Secondary progressive	2	2	4	4	Yes	40	0	10	Yes	6.4	2.8	4.5	881.4
287	M	38	Multiple sclerosis	Secondary progressive	3	2	3	2	No	NA	0	0	Yes	4.7	2.8	6.9	1702.4
290	F	62	Multiple sclerosis	Secondary progressive	3	2	3	3	No	NA	0	0	Yes	5.8	2.8	4.5	1494.4
299	M	41	Multiple sclerosis	Secondary progressive	3	3	3	3	No	NA	0	0	Yes	5.4	2.8	2.8	1133.6
304	M	43	Multiple sclerosis	Secondary progressive	2	1	3	3	No	NA	0	0	Yes	4.1	2.8	5.4	1440.8
307	F	42	Multiple sclerosis	Secondary progressive	3	3	3	3	No	NA	0	0	Yes	6.5	2.8	7	1296.7
312	F	47	Multiple sclerosis	Secondary progressive	3	2	2	2	Yes	51	0	0	Yes	6.9	2.8	6.8	1381.8
313	F	44	Multiple sclerosis	Secondary progressive	2	1	2	2	No	NA	0	0	Yes	7	2.8	2.8	1408.5
315	F	43	Multiple sclerosis	Secondary progressive	3	3	3	3	Yes	3	0	0	Yes	5	2.8	6.4	1541.6
316	M	36	Multiple sclerosis	Secondary progressive	4	3	2	2	No	NA	0	0	Yes	4.8	3	2.8	1175.6
324	M	57	Multiple sclerosis	Secondary progressive	4	3	4	3	No	NA	0	0	Yes	6.1	2.8	7	1773.5
326	F	52	Multiple sclerosis	Secondary progressive	4	3	4	3	No	NA	0	0	Yes	6.5	2.8	7	1332.4
337	F	39	Multiple sclerosis	Secondary progressive	4	3	4	3	Yes	60	0	0	Yes	3.2	2.8	3.5	1668.4
340	F	60	Multiple sclerosis	Secondary progressive	2	1	2	2	No	NA	0	0	Yes	5.3	5	4.5	408.4
347	F	47	Multiple sclerosis	Secondary progressive	3	3	4	2	No	NA	0	0	Yes	4.8	2.8	5.2	1412.8
354	F	47	Multiple sclerosis	Secondary progressive	4	3	3	3	No	NA	0	0	Yes	5.3	5.1	5.5	1166.4
3	M	42	Multiple sclerosis	Primary progressive	4	4	4	4	No	NA	0	0	Yes	6	2.8	6.2	1331.4
13	F	50	Multiple sclerosis	Primary progressive	4	4	3	2	No	NA	10	0	Yes	3.7	4.7	1.1	1397.5
38	F	51	Multiple sclerosis	Primary progressive	2	2	2	1	No	NA	0	0	Yes	7	2.8	2.8	1622.7
55	M	32	Multiple sclerosis	Primary progressive	2	2	3	2	No	NA	0	0	Yes	6.2	5.9	5.8	446.4
58	M	51	Multiple sclerosis	Primary progressive	4	4	4	4	No	NA	0	0	Yes	4.2	4	4.5	1296.7
64	M	32	Multiple sclerosis	Primary progressive	2	2	2	2	No	NA	0	0	Yes	6.7	5.3	5.5	1436.8
66	F	53	Multiple sclerosis	Primary progressive	4	4	4	3	No	NA	15	3	Yes	7	6.2	7	1805.5
67	F	47	Multiple sclerosis	Primary progressive	2	2	2	2	No	NA	0	0	Yes	6.1	2.8	2.8	454.8
91	M	32	Multiple sclerosis	Primary progressive	3	3	2	2	No	NA	0	0	Yes	5	3.5	6	1180.8
116	M	44	Multiple sclerosis	Primary progressive	2	2	4	4	No	NA	0	0	Yes	6.3	4.9	5.1	640.3
122	M	50	Multiple sclerosis	Primary progressive	4	3	4	3	No	NA	0	0	Yes	5	3.4	3	1426.7
128	F	38	Multiple sclerosis	Primary progressive	4	2	2	2	Yes	55	0	2	Yes	5.9	2.8	1	802.5
130	M	52	Multiple sclerosis	Primary progressive	4	1	4	2	Yes	130	0	0	Yes	6.5	2.8	2.8	1570.5
141	F	50	Multiple sclerosis	Primary progressive	4	4	4	4	No	NA	0	0	Yes	5.9	4.5	7	865.6
148	F	63	Multiple sclerosis	Primary progressive	2	2	4	4	No	NA	0	0	Yes	4.1	2.8	4.4	1180.8
162	M	41	Multiple sclerosis	Primary progressive	2	2	4	4	No	NA	0	0	Yes	5.5	5.4	6.9	1349.7
177	M	34	Multiple sclerosis	Primary progressive	2	3	4	4	No	NA	0	0	Yes	5.5	4.9	6.1	1147.8
182	F	43	Multiple sclerosis	Primary progressive	4	3	4	4	No	NA	0	17	Yes	6	2.8	7	1119.5
186	F	72	Multiple sclerosis	Primary progressive	4	4	4	3	No	NA	0	0	Yes	4.7	4.4	2.8	1681.8
195	F	35	Multiple sclerosis	Primary progressive	2	1	3	1	Yes	21	0	32	Yes	1.8	2.8	4	1694.5
198	M	59	Multiple sclerosis	Primary progressive	3	2	3	3	No	NA	0	0	Yes	6.1	2.8	3.1	1554.7
220	F	52	Multiple sclerosis	Primary progressive	4	3	3	3	No	NA	0	0	Yes	6.9	2.8	2	1753.4
233	F	53	Multiple sclerosis	Primary progressive	2	1	4	4	Yes	17	6	4	Yes	4.9	3	2.8	1781.7
239	M	58	Multiple sclerosis	Primary progressive	3	3	4	3	Yes	80	0	0	Yes	3.5	1.5	7	1311.5
247	M	44	Multiple sclerosis	Primary progressive	3	3	4	3	No	NA	0	0	Yes	3	2.8	4.4	999.7
252	F	41	Multiple sclerosis	Primary progressive	3	3	4	3	Yes	40	0	24	Yes	7	5.1	7	1280.9
255	F	36	Multiple sclerosis	Primary progressive	2	2	2	1	No	NA	0	0	Yes	6.1	4	2.8	1427.5
270	F	56	Multiple sclerosis	Primary progressive	3	3	4	3	No	NA	0	0	Yes	6.7	2.8	2.8	830.9
310	M	57	Multiple sclerosis	Primary progressive	4	4	3	2	No	NA	0	0	Yes	4.9	3.5	4.3	827.6
319	F	32	Multiple sclerosis	Primary progressive	1	1	2	2	No	NA	0	0	Yes	6.2	2.8	2.8	1368.9
325	F	38	Multiple sclerosis	Primary progressive	3	1	3	3	No	NA	0	11	Yes	6.1	2.8	5.3	704.5
350	F	32	Multiple sclerosis	Primary progressive	2	2	2	2	Yes	2	4	4	Yes	4.7	5	6.5	330.9
351	F	47	Multiple sclerosis	Primary progressive	2	2	2	2	Yes	40	8	27	Yes	6	2.8	6.8	1158.4
355	M	42	Multiple sclerosis	Primary progressive	2	1	4	4	No	NA	0	0	Yes	5.9	2.8	2.8	1771.8
356	F	46	Multiple sclerosis	Primary progressive	4	3	3	3	Yes	11	35	0	Yes	6.7	3.1	2.8	1511.5
358	M	40	Multiple sclerosis	Primary progressive	3	3	4	3	No	NA	0	0	Yes	5.2	2.8	6	1749.5
